# Supplementary material for: Measuring and Modeling of Melt Viscosity for Drug Polymer Mixtures
Source: Pharmaceutics. 2024 Feb 21;16(3):301. doi: 10.3390/pharmaceutics16030301 (PMC10974112; doi:10.3390/pharmaceutics16030301)
Supplement: Supplementary file 1 [file pharmaceutics-16-00301-s001.zip]

Archive with 2 entries (2 files):
- pharmaceutics-2814238_data_OSCILLATION.csv
- pharmaceutics-2814238_data_ROTATION.csv
