# Supplementary material for: Measuring and Modeling of Melt Viscosity for Drug Polymer Mixtures
Source: Pharmaceutics. 2024 Feb 21;16(3):301. doi: 10.3390/pharmaceutics16030301 (PMC10974112; doi:10.3390/pharmaceutics16030301)
Supplement: Supplementary file 1 [file pharmaceutics-16-00301-s001.zip › pharmaceutics-2814238_data_OSCILLATION.csv]

\eta* [Pas]	\omega [rad/s]	T [^\circ C]	polymer	drug	w [kg/kg]
13125.55078125	0.681292231538944	130	bBMA
12258.435546875	0.999999959657939
11533.634765625	1.46779931024717
10571.8095703125	2.15443463355875
9377.736328125	3.16227780028347
8257.984375	4.64158917570007
7264.0478515625	6.81292175362888
6235.8271484375	9.99999978383289
5257.69921875	14.677991042683
4420.13427734375	21.5443422160103
3625.10986328125	31.6227682656519
3011.13305664063	46.4158707846071
2508.5283203125	68.1291740934735
2151.275390625	99.9999439093172
2152.51708984375	99.9999978383289
1905.12133789063	146.77995836373
1804.10424804688	215.44355099052
1865.83129882813	316.227934325243
2124.61694335938	464.15919320718
13390.140625	0.681292231538944
12454.02734375	0.999999959657939
11621.087890625	1.46779931024717
10652.240234375	2.15443463355875
9466.32421875	3.16227780028347
8336.6396484375	4.64158917570007
7323.98486328125	6.81292175362888
6277.99658203125	9.99999978383289
5277.75634765625	14.677991042683
4458.3251953125	21.5443422160103
3649.55859375	31.6227682656519
3027.67407226563	46.4158707846071
2524.57983398438	68.1291740934735
2162.40185546875	99.9999439093172
2164.01806640625	99.9999978383289
1913.24572753906	146.77995836373
1809.66943359375	215.44355099052
1869.71337890625	316.227934325243
2116.9130859375	464.15919320718
13541.6162109375	0.681292231538944
12491.1611328125	0.999999959657939
11611.9462890625	1.46779931024717
10660.7236328125	2.15443463355875
9512.4384765625	3.16227780028347
8389.8544921875	4.64158917570007
7372.06396484375	6.81292175362888
6315.3740234375	9.99999978383289
5295.6142578125	14.677991042683
4474.22216796875	21.5443422160103
3656.46166992188	31.6227682656519
3046.91748046875	46.4158707846071
2545.33740234375	68.1291740934735
2169.74780273438	99.9999439093172
2174.16528320313	99.9999978383289
1921.5439453125	146.77995836373
1816.89782714844	215.44355099052
1866.34118652344	316.227934325243
2120.41381835938	464.15919320718
13396.6884765625	0.681292231538944
12479.697265625	0.999999959657939
11749.5263671875	1.46779931024717
10686.7939453125	2.15443463355875
9546.0693359375	3.16227780028347
8349.3173828125	4.64158917570007
7362.83447265625	6.81292175362888
6294.07177734375	9.99999978383289
5312.4697265625	14.677991042683
4489.548828125	21.5443422160103
3674.03149414063	31.6227682656519
3043.0234375	46.4158707846071
2549.60327148438	68.1291740934735
2176.39770507813	99.9999439093172
2180.09448242188	99.9999978383289
1924.5625	146.77995836373
1816.95092773438	215.44355099052
1871.4951171875	316.227934325243
2126.62939453125	464.15919320718
5044.21826171875	0.681292231538944	140
4985.4873046875	0.999999959657939
4878.06884765625	1.46779931024717
4590.27783203125	2.15443463355875
4267.794921875	3.16227780028347
3953.47583007813	4.64158917570007
3611.810546875	6.81292175362888
3243.42309570313	9.99999978383289
2884.03369140625	14.677991042683
2520.28833007813	21.5443422160103
2161.62426757813	31.6227682656519
1862.20080566406	46.4158707846071
1622.748046875	68.1291740934735
1453.92199707031	99.9999439093172
1458.45227050781	99.9999978383289
1368.85412597656	146.77995836373
1390.587890625	215.44355099052
1552.0048828125	316.227934325243
1893.71520996094	464.15919320718
5009.26806640625	0.681292231538944
4952.37353515625	0.999999959657939
4889.96044921875	1.46779931024717
4584.767578125	2.15443463355875
4283.94775390625	3.16227780028347
3959.443359375	4.64158917570007
3631.55981445313	6.81292175362888
3262.64086914063	9.99999978383289
2875.82397460938	14.677991042683
2523.6083984375	21.5443422160103
2166.03930664063	31.6227682656519
1872.20617675781	46.4158707846071
1629.18664550781	68.1291740934735
1460.64721679688	99.9999439093172
1463.55725097656	99.9999978383289
1371.94030761719	146.77995836373
1393.61608886719	215.44355099052
1553.47094726563	316.227934325243
1905.55651855469	464.15919320718
5023.62060546875	0.681292231538944
4981.9296875	0.999999959657939
4901.32275390625	1.46779931024717
4630.4765625	2.15443463355875
4286.9814453125	3.16227780028347
3973.958984375	4.64158917570007
3653.52709960938	6.81292175362888
3260.84301757813	9.99999978383289
2892.60961914063	14.677991042683
2520.57934570313	21.5443422160103
2173.720703125	31.6227682656519
1879.6591796875	46.4158707846071
1631.44165039063	68.1291740934735
1464.44201660156	99.9999439093172
1466.19030761719	99.9999978383289
1375.59765625	146.77995836373
1397.47521972656	215.44355099052
1555.8720703125	316.227934325243
1905.77551269531	464.15919320718
5247.958984375	0.681292231538944
5196.89208984375	0.999999959657939
4854.4697265625	1.46779931024717
4611.1005859375	2.15443463355875
4318.82275390625	3.16227780028347
4065.95727539063	4.64158917570007
3663.3095703125	6.81292175362888
3262.65551757813	9.99999978383289
2922.046875	14.677991042683
2540.65600585938	21.5443422160103
2183.37622070313	31.6227682656519
1873.34338378906	46.4158707846071
1640.71533203125	68.1291740934735
1470.26928710938	99.9999439093172
1472.177734375	99.9999978383289
1379.22204589844	146.77995836373
1401.78076171875	215.44355099052
1558.11950683594	316.227934325243
1896.58068847656	464.15919320718
2033.1435546875	0.681292231538944	150
2027.50378417969	0.999999959657939
2041.35485839844	1.46779931024717
1959.70666503906	2.15443463355875
1887.74523925781	3.16227780028347
1823.30688476563	4.64158917570007
1739.0791015625	6.81292175362888
1616.23681640625	9.99999978383289
1503.86059570313	14.677991042683
1378.79638671875	21.5443422160103
1226.48413085938	31.6227682656519
1118.76245117188	46.4158707846071
1027.56787109375	68.1291740934735
984.869567871094	99.9999439093172
987.503540039063	99.9999978383289
1003.29107666016	146.77995836373
1113.76000976563	215.44355099052
1351.88403320313	316.227934325243
1763.60290527344	464.15919320718
2049.02783203125	0.681292231538944
2054.220703125	0.999999959657939
2068.92602539063	1.46779931024717
1974.65771484375	2.15443463355875
1909.40380859375	3.16227780028347
1846.30651855469	4.64158917570007
1744.15417480469	6.81292175362888
1634.796875	9.99999978383289
1501.34716796875	14.677991042683
1383.77404785156	21.5443422160103
1232.74060058594	31.6227682656519
1118.05114746094	46.4158707846071
1032.45739746094	68.1291740934735
988.142944335938	99.9999439093172
987.103332519531	99.9999978383289
1005.92535400391	146.77995836373
1117.16052246094	215.44355099052
1350.97424316406	316.227934325243
1765.98132324219	464.15919320718
2070.59692382813	0.681292231538944
2072.38989257813	0.999999959657939
2070.33203125	1.46779931024717
2000.12084960938	2.15443463355875
1919.53479003906	3.16227780028347
1849.86010742188	4.64158917570007
1756.70104980469	6.81292175362888
1640.79431152344	9.99999978383289
1509.78857421875	14.677991042683
1382.67504882813	21.5443422160103
1237.14135742188	31.6227682656519
1124.99157714844	46.4158707846071
1033.98815917969	68.1291740934735
988.210205078125	99.9999439093172
991.1162109375	99.9999978383289
1006.54864501953	146.77995836373
1115.5927734375	215.44355099052
1352.45666503906	316.227934325243
1761.51977539063	464.15919320718
2074.05126953125	0.681292231538944
2113.26123046875	0.999999959657939
2080.06616210938	1.46779931024717
1990.828125	2.15443463355875
1913.90795898438	3.16227780028347
1857.8828125	4.64158917570007
1755.59643554688	6.81292175362888
1639.31457519531	9.99999978383289
1515.54541015625	14.677991042683
1395.86291503906	21.5443422160103
1243.9775390625	31.6227682656519
1130.98571777344	46.4158707846071
1037.87255859375	68.1291740934735
992.946655273438	99.9999439093172
994.174011230469	99.9999978383289
1010.52606201172	146.77995836373
1119.80383300781	215.44355099052
1355.220703125	316.227934325243
1769.03381347656	464.15919320718
835.485046386719	0.681292231538944	160
898.619201660156	0.999999959657939
897.236083984375	1.46779931024717
865.604553222656	2.15443463355875
859.144409179688	3.16227780028347
856.144470214844	4.64158917570007
824.061096191406	6.81292175362888
801.936706542969	9.99999978383289
762.451965332031	14.677991042683
723.652465820313	21.5443422160103
677.831726074219	31.6227682656519
654.043884277344	46.4158707846071
645.291259765625	68.1291740934735
675.538635253906	99.9999439093172
676.265625	99.9999978383289
761.329956054688	146.77995836373
928.799499511719	215.44355099052
1209.99157714844	316.227934325243
1661.86926269531	464.15919320718
897.131408691406	0.681292231538944
901.412963867188	0.999999959657939
909.247131347656	1.46779931024717
880.388977050781	2.15443463355875
863.997924804688	3.16227780028347
852.506652832031	4.64158917570007
832.419860839844	6.81292175362888
800.865112304688	9.99999978383289
771.900756835938	14.677991042683
734.661987304688	21.5443422160103
705.532470703125	31.6227682656519
656.903625488281	46.4158707846071
646.927490234375	68.1291740934735
677.21533203125	99.9999439093172
678.423217773438	99.9999978383289
762.871398925781	146.77995836373
929.198364257813	215.44355099052
1212.48461914063	316.227934325243
1665.79638671875	464.15919320718
897.860046386719	0.681292231538944
908.921203613281	0.999999959657939
921.753173828125	1.46779931024717
882.859985351563	2.15443463355875
867.51318359375	3.16227780028347
854.856384277344	4.64158917570007
835.269775390625	6.81292175362888
809.932373046875	9.99999978383289
770.9443359375	14.677991042683
736.773864746094	21.5443422160103
683.336730957031	31.6227682656519
657.578857421875	46.4158707846071
649.944946289063	68.1291740934735
678.371826171875	99.9999439093172
679.093444824219	99.9999978383289
763.5361328125	146.77995836373
929.99853515625	215.44355099052
1209.26782226563	316.227934325243
1664.91613769531	464.15919320718
850.807189941406	0.681292231538944
930.197082519531	0.999999959657939
927.2265625	1.46779931024717
893.059204101563	2.15443463355875
883.732299804688	3.16227780028347
872.689147949219	4.64158917570007
844.422912597656	6.81292175362888
817.580810546875	9.99999978383289
776.287963867188	14.677991042683
741.630615234375	21.5443422160103
684.831909179688	31.6227682656519
655.048706054688	46.4158707846071
650.984436035156	68.1291740934735
679.706604003906	99.9999439093172
681.042541503906	99.9999978383289
765.199401855469	146.77995836373
931.494873046875	215.44355099052
1210.81433105469	316.227934325243
1666.783203125	464.15919320718
422.830810546875	0.681292231538944	170
460.801605224609	0.999999959657939
459.870941162109	1.46779931024717
441.944641113281	2.15443463355875
435.978210449219	3.16227780028347
431.424255371094	4.64158917570007
422.512847900391	6.81292175362888
415.332733154297	9.99999978383289
408.587585449219	14.677991042683
401.06298828125	21.5443422160103
390.465576171875	31.6227682656519
399.706451416016	46.4158707846071
430.122711181641	68.1291740934735
497.842864990234	99.9999439093172
498.937927246094	99.9999978383289
619.904174804688	146.77995836373
817.019592285156	215.44355099052
1128.13952636719	316.227934325243
1601.45874023438	464.15919320718
449.13427734375	0.681292231538944
475.929931640625	0.999999959657939
475.235656738281	1.46779931024717
455.699066162109	2.15443463355875
449.844390869141	3.16227780028347
449.813293457031	4.64158917570007
433.958343505859	6.81292175362888
426.573364257813	9.99999978383289
414.947052001953	14.677991042683
407.478271484375	21.5443422160103
393.365661621094	31.6227682656519
403.726806640625	46.4158707846071
432.828369140625	68.1291740934735
499.417266845703	99.9999439093172
500.761383056641	99.9999978383289
621.439880371094	146.77995836373
818.60302734375	215.44355099052
1128.07495117188	316.227934325243
1601.22485351563	464.15919320718
505.252471923828	0.681292231538944
496.862060546875	0.999999959657939
493.119598388672	1.46779931024717
473.004669189453	2.15443463355875
459.920867919922	3.16227780028347
452.833343505859	4.64158917570007
442.745910644531	6.81292175362888
436.224517822266	9.99999978383289
423.340759277344	14.677991042683
414.661956787109	21.5443422160103
398.833709716797	31.6227682656519
406.985504150391	46.4158707846071
437.653228759766	68.1291740934735
503.680786132813	99.9999439093172
503.234436035156	99.9999978383289
622.446594238281	146.77995836373
820.688659667969	215.44355099052
1130.11608886719	316.227934325243
1602.77478027344	464.15919320718
539.025268554688	0.681292231538944
527.560668945313	0.999999959657939
512.082275390625	1.46779931024717
496.819519042969	2.15443463355875
472.996337890625	3.16227780028347
460.639770507813	4.64158917570007
452.521911621094	6.81292175362888
445.476318359375	9.99999978383289
428.938537597656	14.677991042683
417.899322509766	21.5443422160103
404.686126708984	31.6227682656519
412.451446533203	46.4158707846071
439.875793457031	68.1291740934735
506.403442382813	99.9999439093172
506.22119140625	99.9999978383289
625.786010742188	146.77995836373
821.921997070313	215.44355099052
1129.39294433594	316.227934325243
1605.80578613281	464.15919320718
483.692443847656	0.681292231538944	180
422.412017822266	0.999999959657939
368.762542724609	1.46779931024717
330.203308105469	2.15443463355875
298.3974609375	3.16227780028347
278.839050292969	4.64158917570007
269.138244628906	6.81292175362888
259.856719970703	9.99999978383289
253.859436035156	14.677991042683
253.651489257813	21.5443422160103
258.183563232422	31.6227682656519
281.419403076172	46.4158707846071
329.585632324219	68.1291740934735
413.301910400391	99.9999439093172
412.984466552734	99.9999978383289
550.02978515625	146.77995836373
760.480712890625	215.44355099052
1076.82299804688	316.227934325243
1557.6953125	464.15919320718
613.617004394531	0.681292231538944
487.698272705078	0.999999959657939
405.023834228516	1.46779931024717
353.87890625	2.15443463355875
320.527709960938	3.16227780028347
296.493377685547	4.64158917570007
279.177886962891	6.81292175362888
267.878662109375	9.99999978383289
259.911193847656	14.677991042683
260.2490234375	21.5443422160103
263.743072509766	31.6227682656519
285.914276123047	46.4158707846071
331.553802490234	68.1291740934735
415.470581054688	99.9999439093172
416.036407470703	99.9999978383289
552.208435058594	146.77995836373
761.845825195313	215.44355099052
1078.98974609375	316.227934325243
1557.78369140625	464.15919320718
720.167358398438	0.681292231538944
563.75537109375	0.999999959657939
460.418334960938	1.46779931024717
390.883697509766	2.15443463355875
341.721954345703	3.16227780028347
309.447998046875	4.64158917570007
293.651611328125	6.81292175362888
280.364776611328	9.99999978383289
270.417449951172	14.677991042683
267.206634521484	21.5443422160103
268.912048339844	31.6227682656519
290.323608398438	46.4158707846071
335.675872802734	68.1291740934735
418.920013427734	99.9999439093172
419.127105712891	99.9999978383289
554.514038085938	146.77995836373
762.755920410156	215.44355099052
1078.6611328125	316.227934325243
1557.74279785156	464.15919320718
832.021606445313	0.681292231538944
639.162841796875	0.999999959657939
510.010803222656	1.46779931024717
425.039184570313	2.15443463355875
365.489074707031	3.16227780028347
326.295654296875	4.64158917570007
306.203948974609	6.81292175362888
290.681457519531	9.99999978383289
279.206634521484	14.677991042683
274.629760742188	21.5443422160103
275.276000976563	31.6227682656519
295.067657470703	46.4158707846071
338.185699462891	68.1291740934735
420.879608154297	99.9999439093172
421.662750244141	99.9999978383289
556.223083496094	146.77995836373
764.763793945313	215.44355099052
1079.61352539063	316.227934325243
1559.51049804688	464.15919320718
1317.50183105469	0.681292231538944	190
899.511779785156	0.999999959657939
645.589477539063	1.46779931024717
470.04150390625	2.15443463355875
352.336273193359	3.16227780028347
274.265594482422	4.64158917570007
228.018157958984	6.81292175362888
199.089447021484	9.99999978383289
185.310302734375	14.677991042683
183.346572875977	21.5443422160103
193.027801513672	31.6227682656519
271.064666748047	46.4158707846071
278.080932617188	68.1291740934735
370.218658447266	99.9999439093172
370.093505859375	99.9999978383289
513.163635253906	146.77995836373
726.516296386719	215.44355099052
1045.07202148438	316.227934325243
1529.82922363281	464.15919320718
1465.37341308594	0.681292231538944
1037.16223144531	0.999999959657939
741.2333984375	1.46779931024717
537.212219238281	2.15443463355875
398.036193847656	3.16227780028347
306.118896484375	4.64158917570007
250.687469482422	6.81292175362888
215.884033203125	9.99999978383289
198.052001953125	14.677991042683
193.426696777344	21.5443422160103
200.628768920898	31.6227682656519
246.246215820313	46.4158707846071
282.784545898438	68.1291740934735
373.207824707031	99.9999439093172
373.860504150391	99.9999978383289
516.189025878906	146.77995836373
728.643249511719	215.44355099052
1050.44445800781	316.227934325243
1532.25598144531	464.15919320718
1682.17016601563	0.681292231538944
1190.44250488281	0.999999959657939
846.341491699219	1.46779931024717
608.501586914063	2.15443463355875
449.206359863281	3.16227780028347
341.884246826172	4.64158917570007
275.052398681641	6.81292175362888
233.920379638672	9.99999978383289
211.293640136719	14.677991042683
203.987228393555	21.5443422160103
208.602172851563	31.6227682656519
81.6040573120117	46.4158707846071
286.086853027344	68.1291740934735
376.826995849609	99.9999439093172
377.185180664063	99.9999978383289
518.946838378906	146.77995836373
730.334045410156	215.44355099052
1051.865234375	316.227934325243
1534.39709472656	464.15919320718
1910.61437988281	0.681292231538944
1339.16052246094	0.999999959657939
950.108764648438	1.46779931024717
682.984008789063	2.15443463355875
499.069763183594	3.16227780028347
379.887481689453	4.64158917570007
301.844482421875	6.81292175362888
254.175720214844	9.99999978383289
227.117202758789	14.677991042683
216.215774536133	21.5443422160103
218.300308227539	31.6227682656519
243.923767089844	46.4158707846071
289.747039794922	68.1291740934735
381.7587890625	99.9999439093172
381.924926757813	99.9999978383289
522.125183105469	146.77995836373
733.459228515625	215.44355099052
1052.84790039063	316.227934325243
1535.19189453125	464.15919320718
3092.04174804688	0.681292231538944	200
2191.642578125	0.999999959657939
1543.30078125	1.46779931024717
1090.26672363281	2.15443463355875
776.924926757813	3.16227780028347
560.058532714844	4.64158917570007
414.238311767578	6.81292175362888
318.308502197266	9.99999978383289
259.107025146484	14.677991042683
228.287567138672	21.5443422160103
219.157989501953	31.6227682656519
376.419677734375	46.4158707846071
281.208251953125	68.1291740934735
373.662750244141	99.9999439093172
372.267059326172	99.9999978383289
512.780212402344	146.77995836373
722.997680664063	215.44355099052
1041.568359375	316.227934325243
1525.27722167969	464.15919320718
3714.77587890625	0.681292231538944
2604.43408203125	0.999999959657939
1839.77392578125	1.46779931024717
1300.04711914063	2.15443463355875
927.674438476563	3.16227780028347
668.156433105469	4.64158917570007
492.725280761719	6.81292175362888
375.571380615234	9.99999978383289
301.061248779297	14.677991042683
259.597930908203	21.5443422160103
241.193908691406	31.6227682656519
227.481079101563	46.4158707846071
298.783538818359	68.1291740934735
382.238006591797	99.9999439093172
381.081451416016	99.9999978383289
518.880859375	146.77995836373
727.941040039063	215.44355099052
1044.64721679688	316.227934325243
1527.62622070313	464.15919320718
4351.443359375	0.681292231538944
3031.89526367188	0.999999959657939
2150.64404296875	1.46779931024717
1516.26904296875	2.15443463355875
1083.10961914063	3.16227780028347
781.604187011719	4.64158917570007
574.69873046875	6.81292175362888
435.290069580078	9.99999978383289
345.078918457031	14.677991042683
291.858734130859	21.5443422160103
265.058135986328	31.6227682656519
273.953002929688	46.4158707846071
311.566772460938	68.1291740934735
391.596069335938	99.9999439093172
390.506561279297	99.9999978383289
526.120361328125	146.77995836373
731.908569335938	215.44355099052
1046.83020019531	316.227934325243
1531.56042480469	464.15919320718
4999.57861328125	0.681292231538944
3523.15991210938	0.999999959657939
2490.42724609375	1.46779931024717
1759.44555664063	2.15443463355875
1255.52270507813	3.16227780028347
903.812316894531	4.64158917570007
661.600341796875	6.81292175362888
497.113067626953	9.99999978383289
389.573181152344	14.677991042683
323.980682373047	21.5443422160103
287.656494140625	31.6227682656519
306.499481201172	46.4158707846071
319.522613525391	68.1291740934735
398.855590820313	99.9999439093172
399.253112792969	99.9999978383289
532.3466796875	146.77995836373
736.3623046875	215.44355099052
1050.49096679688	316.227934325243
1533.86401367188	464.15919320718
46277.69140625	0.681292231538944	130	SOL
41701.51171875	0.999999959657939
37157.10546875	1.46779931024717
32673.9453125	2.15443463355875
27898.203125	3.16227780028347
23581.8515625	4.64158917570007
20733.314453125	6.81292175362888
17707.697265625	9.99999978383289
15210.7216796875	14.677991042683
12985.1533203125	21.5443422160103
11176.2197265625	31.6227682656519
9720.443359375	46.4158707846071
8498.322265625	68.1291740934735
7489.724609375	99.9999439093172
7521.302734375	99.9999978383289
6687.71240234375	146.77995836373
6066.89306640625	215.44355099052
5581.74169921875	316.227934325243
5228.4599609375	464.15919320718
46857.05078125	0.681292231538944
42100.4140625	0.999999959657939
37405.20703125	1.46779931024717
32995.421875	2.15443463355875
28138.013671875	3.16227780028347
23878.0703125	4.64158917570007
20919.28125	6.81292175362888
17915.921875	9.99999978383289
15296.7099609375	14.677991042683
13168.572265625	21.5443422160103
11205.10546875	31.6227682656519
9763.478515625	46.4158707846071
8510.8779296875	68.1291740934735
7553.0634765625	99.9999439093172
7550.92333984375	99.9999978383289
6736.544921875	146.77995836373
6112.61083984375	215.44355099052
5615.388671875	316.227934325243
5300.046875	464.15919320718
47157.00390625	0.681292231538944
42395.15625	0.999999959657939
37639.29296875	1.46779931024717
33129.62890625	2.15443463355875
28254.818359375	3.16227780028347
24039.87890625	4.64158917570007
21013.33984375	6.81292175362888
18020.533203125	9.99999978383289
15403.79296875	14.677991042683
13265.646484375	21.5443422160103
11362.67578125	31.6227682656519
9841.41015625	46.4158707846071
8692.6455078125	68.1291740934735
7595.02099609375	99.9999439093172
7609.71875	99.9999978383289
6797.23583984375	146.77995836373
6162.013671875	215.44355099052
5661.3642578125	316.227934325243
5333.53076171875	464.15919320718
47652.7890625	0.681292231538944
42788.8671875	0.999999959657939
38002.76171875	1.46779931024717
33344.99609375	2.15443463355875
28417.185546875	3.16227780028347
23910.21484375	4.64158917570007
21091.40625	6.81292175362888
18091.67578125	9.99999978383289
15458.291015625	14.677991042683
13336.5830078125	21.5443422160103
11415.763671875	31.6227682656519
9912.90234375	46.4158707846071
8615.0830078125	68.1291740934735
7627.0322265625	99.9999439093172
7660.6953125	99.9999978383289
6823.74267578125	146.77995836373
6187.36669921875	215.44355099052
5685.8642578125	316.227934325243
5359.3505859375	464.15919320718
21247.560546875	0.681292231538944	140
19606.791015625	0.999999959657939
17853.86328125	1.46779931024717
16042.3203125	2.15443463355875
14056.35546875	3.16227780028347
12206.9580078125	4.64158917570007
10773.9951171875	6.81292175362888
9283.15625	9.99999978383289
7889.27587890625	14.677991042683
6811.43994140625	21.5443422160103
5758.40087890625	31.6227682656519
4935.87939453125	46.4158707846071
4237.40869140625	68.1291740934735
3705.509765625	99.9999439093172
3726.34375	99.9999978383289
3303.7578125	146.77995836373
3034.49951171875	215.44355099052
2904.48779296875	316.227934325243
2933.49536132813	464.15919320718
21890.640625	0.681292231538944
19737.373046875	0.999999959657939
18146.953125	1.46779931024717
16205.8408203125	2.15443463355875
14226.8349609375	3.16227780028347
12348.119140625	4.64158917570007
10878.26953125	6.81292175362888
9387.2353515625	9.99999978383289
7988.978515625	14.677991042683
6843.44970703125	21.5443422160103
5810.01953125	31.6227682656519
4982.49658203125	46.4158707846071
4285.765625	68.1291740934735
3743.3388671875	99.9999439093172
3749.8291015625	99.9999978383289
3338.73388671875	146.77995836373
3060.72729492188	215.44355099052
2932.75659179688	316.227934325243
2977.76025390625	464.15919320718
22054.541015625	0.681292231538944
19877.919921875	0.999999959657939
18100.53125	1.46779931024717
16353.9794921875	2.15443463355875
14345.0205078125	3.16227780028347
12290.8564453125	4.64158917570007
10953.8701171875	6.81292175362888
9460.708984375	9.99999978383289
8048.39697265625	14.677991042683
6939.2021484375	21.5443422160103
5911.623046875	31.6227682656519
5025.74365234375	46.4158707846071
4316.736328125	68.1291740934735
3769.77758789063	99.9999439093172
3780.67578125	99.9999978383289
3356.59057617188	146.77995836373
3080.5888671875	215.44355099052
2946.83129882813	316.227934325243
2971.06225585938	464.15919320718
22348.42578125	0.681292231538944
20183.904296875	0.999999959657939
18432.6015625	1.46779931024717
16522.6640625	2.15443463355875
14454.4345703125	3.16227780028347
12505.6318359375	4.64158917570007
11042.3037109375	6.81292175362888
9495.34765625	9.99999978383289
8114.5087890625	14.677991042683
6970.908203125	21.5443422160103
5884.58056640625	31.6227682656519
5059.298828125	46.4158707846071
4334.7275390625	68.1291740934735
3802.1513671875	99.9999439093172
3802.70166015625	99.9999978383289
3380.39575195313	146.77995836373
3095.98852539063	215.44355099052
2963.47607421875	316.227934325243
2984.515625	464.15919320718
9659.7197265625	0.681292231538944	150
9079.5595703125	0.999999959657939
8603.1474609375	1.46779931024717
7973.060546875	2.15443463355875
7161.45263671875	3.16227780028347
6429.0498046875	4.64158917570007
5772.6650390625	6.81292175362888
5087.86279296875	9.99999978383289
4425.34765625	14.677991042683
3804.79443359375	21.5443422160103
3277.01977539063	31.6227682656519
2834.17626953125	46.4158707846071
2456.6103515625	68.1291740934735
2180.29541015625	99.9999439093172
2178.79931640625	99.9999978383289
1986.69091796875	146.77995836373
1903.90759277344	215.44355099052
1965.54968261719	316.227934325243
2202.67114257813	464.15919320718
9741.5986328125	0.681292231538944
9143.8505859375	0.999999959657939
8667.2021484375	1.46779931024717
8031.3408203125	2.15443463355875
7213.66748046875	3.16227780028347
6500.38427734375	4.64158917570007
5797.744140625	6.81292175362888
5126.65966796875	9.99999978383289
4420.35302734375	14.677991042683
3880.24389648438	21.5443422160103
3300.52368164063	31.6227682656519
2850.79272460938	46.4158707846071
2462.72436523438	68.1291740934735
2188.734375	99.9999439093172
2192.68408203125	99.9999978383289
1996.47131347656	146.77995836373
1914.29504394531	215.44355099052
1973.07153320313	316.227934325243
2212.76806640625	464.15919320718
9817.9150390625	0.681292231538944
9211.7275390625	0.999999959657939
8734.05859375	1.46779931024717
8054.2470703125	2.15443463355875
7236.33837890625	3.16227780028347
6519.1962890625	4.64158917570007
5849.4052734375	6.81292175362888
5156.48388671875	9.99999978383289
4450.03076171875	14.677991042683
3887.705078125	21.5443422160103
3309.77856445313	31.6227682656519
2861.13989257813	46.4158707846071
2484.14819335938	68.1291740934735
2197.97998046875	99.9999439093172
2203.63012695313	99.9999978383289
2007.35498046875	146.77995836373
1923.99536132813	215.44355099052
1978.37377929688	316.227934325243
2220.2255859375	464.15919320718
9881.189453125	0.681292231538944
9334.677734375	0.999999959657939
8809.552734375	1.46779931024717
8091.39599609375	2.15443463355875
7273.95703125	3.16227780028347
6547.70458984375	4.64158917570007
5867.4755859375	6.81292175362888
5168.947265625	9.99999978383289
4461.43896484375	14.677991042683
3880.76513671875	21.5443422160103
3311.80541992188	31.6227682656519
2873.57788085938	46.4158707846071
2504.24731445313	68.1291740934735
2204.74877929688	99.9999439093172
2210.74194335938	99.9999978383289
2010.5556640625	146.77995836373
1927.08264160156	215.44355099052
1984.93432617188	316.227934325243
2221.07885742188	464.15919320718
4322.7587890625	0.681292231538944	160
4220.9931640625	0.999999959657939
4132.72265625	1.46779931024717
3898.25122070313	2.15443463355875
3598.72094726563	3.16227780028347
3339.71801757813	4.64158917570007
3075.58203125	6.81292175362888
2753.3740234375	9.99999978383289
2491.62084960938	14.677991042683
2221.5517578125	21.5443422160103
1930.52917480469	31.6227682656519
1709.38439941406	46.4158707846071
1538.99182128906	68.1291740934735
1400.29345703125	99.9999439093172
1402.83056640625	99.9999978383289
1342.57287597656	146.77995836373
1384.2958984375	215.44355099052
1554.61877441406	316.227934325243
1911.5810546875	464.15919320718
4418.35791015625	0.681292231538944
4266.03125	0.999999959657939
4185.62451171875	1.46779931024717
3905.97192382813	2.15443463355875
3636.65649414063	3.16227780028347
3376.81640625	4.64158917570007
3106.90405273438	6.81292175362888
2818.35205078125	9.99999978383289
2506.92626953125	14.677991042683
2241.65649414063	21.5443422160103
1942.259765625	31.6227682656519
1716.27624511719	46.4158707846071
1533.58569335938	68.1291740934735
1404.4609375	99.9999439093172
1405.87573242188	99.9999978383289
1344.24401855469	146.77995836373
1387.58337402344	215.44355099052
1559.22045898438	316.227934325243
1917.57421875	464.15919320718
4382.84228515625	0.681292231538944
4278.26806640625	0.999999959657939
4201.041015625	1.46779931024717
3873.36645507813	2.15443463355875
3671.63891601563	3.16227780028347
3402.92504882813	4.64158917570007
3138.16040039063	6.81292175362888
2838.310546875	9.99999978383289
2523.33813476563	14.677991042683
2256.83935546875	21.5443422160103
1955.404296875	31.6227682656519
1726.21203613281	46.4158707846071
1533.09643554688	68.1291740934735
1409.59326171875	99.9999439093172
1411.37902832031	99.9999978383289
1349.25109863281	146.77995836373
1388.63989257813	215.44355099052
1559.77062988281	316.227934325243
1921.99206542969	464.15919320718
4447.30517578125	0.681292231538944
4300.26220703125	0.999999959657939
4223.27001953125	1.46779931024717
3955.26904296875	2.15443463355875
3683.82421875	3.16227780028347
3414.5498046875	4.64158917570007
3142.72192382813	6.81292175362888
2846.8818359375	9.99999978383289
2545.3720703125	14.677991042683
2265.39184570313	21.5443422160103
1962.90270996094	31.6227682656519
1734.12426757813	46.4158707846071
1541.68835449219	68.1291740934735
1413.36047363281	99.9999439093172
1416.23950195313	99.9999978383289
1351.94299316406	146.77995836373
1392.95434570313	215.44355099052
1563.55529785156	316.227934325243
1927.38586425781	464.15919320718
2085.6728515625	0.681292231538944	170
2046.13781738281	0.999999959657939
2037.97924804688	1.46779931024717
1940.05883789063	2.15443463355875
1855.25305175781	3.16227780028347
1767.30505371094	4.64158917570007
1664.99621582031	6.81292175362888
1530.28369140625	9.99999978383289
1421.78869628906	14.677991042683
1290.87219238281	21.5443422160103
1156.06396484375	31.6227682656519
1059.76403808594	46.4158707846071
983.504333496094	68.1291740934735
951.738525390625	99.9999439093172
954.506591796875	99.9999978383289
979.610229492188	146.77995836373
1097.74047851563	215.44355099052
1335.16491699219	316.227934325243
1751.39770507813	464.15919320718
2139.73608398438	0.681292231538944
2132.01513671875	0.999999959657939
2081.77416992188	1.46779931024717
1981.86804199219	2.15443463355875
1867.99084472656	3.16227780028347
1781.22180175781	4.64158917570007
1673.89880371094	6.81292175362888
1555.38305664063	9.99999978383289
1421.04626464844	14.677991042683
1308.34155273438	21.5443422160103
1163.17407226563	31.6227682656519
1064.765625	46.4158707846071
985.257263183594	68.1291740934735
953.98876953125	99.9999439093172
956.735046386719	99.9999978383289
981.790893554688	146.77995836373
1098.39392089844	215.44355099052
1339.12585449219	316.227934325243
1748.76489257813	464.15919320718
2152.99755859375	0.681292231538944
2115.94140625	0.999999959657939
2083.08837890625	1.46779931024717
1980.33728027344	2.15443463355875
1887.30151367188	3.16227780028347
1796.18981933594	4.64158917570007
1693.10534667969	6.81292175362888
1548.46179199219	9.99999978383289
1438.87036132813	14.677991042683
1308.22766113281	21.5443422160103
1171.74328613281	31.6227682656519
1061.01452636719	46.4158707846071
991.802551269531	68.1291740934735
959.001342773438	99.9999439093172
960.452026367188	99.9999978383289
984.255187988281	146.77995836373
1101.96081542969	215.44355099052
1341.39611816406	316.227934325243
1766.32238769531	464.15919320718
2230.30029296875	0.681292231538944
2163.2490234375	0.999999959657939
2106.87670898438	1.46779931024717
2041.03454589844	2.15443463355875
1913.69750976563	3.16227780028347
1811.72900390625	4.64158917570007
1703.23706054688	6.81292175362888
1560.681640625	9.99999978383289
1442.22961425781	14.677991042683
1321.39733886719	21.5443422160103
1170.71301269531	31.6227682656519
1072.37329101563	46.4158707846071
994.780883789063	68.1291740934735
960.212341308594	99.9999439093172
962.428283691406	99.9999978383289
985.874755859375	146.77995836373
1104.62438964844	215.44355099052
1340.44812011719	316.227934325243
1746.79968261719	464.15919320718
1175.08129882813	0.681292231538944	180
1137.34399414063	0.999999959657939
1102.77990722656	1.46779931024717
1041.47668457031	2.15443463355875
1005.84637451172	3.16227780028347
967.036071777344	4.64158917570007
926.425354003906	6.81292175362888
875.816650390625	9.99999978383289
821.219482421875	14.677991042683
770.959533691406	21.5443422160103
682.438659667969	31.6227682656519
670.848266601563	46.4158707846071
653.758422851563	68.1291740934735
682.156005859375	99.9999439093172
683.204956054688	99.9999978383289
763.801818847656	146.77995836373
928.569763183594	215.44355099052
1210.52770996094	316.227934325243
1664.17468261719	464.15919320718
1260.77124023438	0.681292231538944
1173.57653808594	0.999999959657939
1143.19030761719	1.46779931024717
1074.58251953125	2.15443463355875
1021.38586425781	3.16227780028347
979.585205078125	4.64158917570007
933.862365722656	6.81292175362888
879.785705566406	9.99999978383289
824.765258789063	14.677991042683
771.866271972656	21.5443422160103
709.230163574219	31.6227682656519
674.326049804688	46.4158707846071
656.85791015625	68.1291740934735
683.400390625	99.9999439093172
685.162658691406	99.9999978383289
765.109375	146.77995836373
928.791564941406	215.44355099052
1207.29345703125	316.227934325243
1668.6591796875	464.15919320718
1284.0703125	0.681292231538944
1205.71569824219	0.999999959657939
1171.57678222656	1.46779931024717
1117.98046875	2.15443463355875
1052.18237304688	3.16227780028347
1004.75579833984	4.64158917570007
954.032775878906	6.81292175362888
898.740539550781	9.99999978383289
839.838623046875	14.677991042683
784.468017578125	21.5443422160103
715.682434082031	31.6227682656519
679.196166992188	46.4158707846071
663.401306152344	68.1291740934735
687.983520507813	99.9999439093172
689.202209472656	99.9999978383289
768.458312988281	146.77995836373
932.276123046875	215.44355099052
1209.45764160156	316.227934325243
1668.52209472656	464.15919320718
1381.84362792969	0.681292231538944
1266.98205566406	0.999999959657939
1211.59399414063	1.46779931024717
1154.52880859375	2.15443463355875
1070.49438476563	3.16227780028347
1019.33929443359	4.64158917570007
968.226440429688	6.81292175362888
910.368957519531	9.99999978383289
847.752624511719	14.677991042683
789.34716796875	21.5443422160103
719.120361328125	31.6227682656519
682.687622070313	46.4158707846071
663.943176269531	68.1291740934735
687.822570800781	99.9999439093172
690.807189941406	99.9999978383289
771.019653320313	146.77995836373
932.877563476563	215.44355099052
1211.44604492188	316.227934325243
1666.61376953125	464.15919320718
1145.412109375	0.681292231538944	190
937.92822265625	0.999999959657939
856.347839355469	1.46779931024717
746.050476074219	2.15443463355875
675.299011230469	3.16227780028347
620.6806640625	4.64158917570007
587.7314453125	6.81292175362888
551.420288085938	9.99999978383289
519.100708007813	14.677991042683
491.620727539063	21.5443422160103
460.583709716797	31.6227682656519
457.649719238281	46.4158707846071
473.235534667969	68.1291740934735
530.554626464844	99.9999439093172
531.884521484375	99.9999978383289
644.473693847656	146.77995836373
833.725708007813	215.44355099052
1133.6767578125	316.227934325243
1611.42236328125	464.15919320718
1234.10607910156	0.681292231538944
1013.83343505859	0.999999959657939
881.735656738281	1.46779931024717
791.124084472656	2.15443463355875
711.979797363281	3.16227780028347
650.664367675781	4.64158917570007
613.189697265625	6.81292175362888
572.158386230469	9.99999978383289
533.030639648438	14.677991042683
505.116760253906	21.5443422160103
472.585296630859	31.6227682656519
466.500946044922	46.4158707846071
484.378997802734	68.1291740934735
537.895751953125	99.9999439093172
539.032165527344	99.9999978383289
648.198486328125	146.77995836373
839.623657226563	215.44355099052
1138.11694335938	316.227934325243
1612.06237792969	464.15919320718
1360.99401855469	0.681292231538944
1116.99279785156	0.999999959657939
952.461791992188	1.46779931024717
839.217956542969	2.15443463355875
745.535766601563	3.16227780028347
673.007141113281	4.64158917570007
630.300903320313	6.81292175362888
584.840209960938	9.99999978383289
542.166198730469	14.677991042683
512.682861328125	21.5443422160103
477.540344238281	31.6227682656519
471.427734375	46.4158707846071
487.112335205078	68.1291740934735
541.192260742188	99.9999439093172
541.695251464844	99.9999978383289
649.704711914063	146.77995836373
838.723815917969	215.44355099052
1139.80737304688	316.227934325243
1614.80395507813	464.15919320718
1584.04516601563	0.681292231538944
1195.95812988281	0.999999959657939
1007.80297851563	1.46779931024717
881.976867675781	2.15443463355875
784.928894042969	3.16227780028347
705.794799804688	4.64158917570007
647.243774414063	6.81292175362888
600.0888671875	9.99999978383289
556.605102539063	14.677991042683
524.021057128906	21.5443422160103
488.989318847656	31.6227682656519
479.255828857422	46.4158707846071
493.140258789063	68.1291740934735
545.737854003906	99.9999439093172
546.04736328125	99.9999978383289
652.970031738281	146.77995836373
841.245178222656	215.44355099052
1141.384765625	316.227934325243
1616.76928710938	464.15919320718
2133.63037109375	0.681292231538944	200
1544.12280273438	0.999999959657939
1143.23132324219	1.46779931024717
873.574890136719	2.15443463355875
697.664794921875	3.16227780028347
581.328125	4.64158917570007
502.886505126953	6.81292175362888
448.369964599609	9.99999978383289
406.721069335938	14.677991042683
376.564605712891	21.5443422160103
358.329132080078	31.6227682656519
363.335662841797	46.4158707846071
391.87841796875	68.1291740934735
462.027160644531	99.9999439093172
463.681243896484	99.9999978383289
586.85302734375	146.77995836373
788.582763671875	215.44355099052
1098.79895019531	316.227934325243
1576.36364746094	464.15919320718
2418.15283203125	0.681292231538944
1738.84375	0.999999959657939
1268.01501464844	1.46779931024717
960.610473632813	2.15443463355875
757.58203125	3.16227780028347
622.975646972656	4.64158917570007
532.628479003906	6.81292175362888
470.837005615234	9.99999978383289
421.595031738281	14.677991042683
390.232788085938	21.5443422160103
368.7548828125	31.6227682656519
371.082977294922	46.4158707846071
399.905364990234	68.1291740934735
466.989715576172	99.9999439093172
468.874176025391	99.9999978383289
590.752807617188	146.77995836373
790.826782226563	215.44355099052
1100.59777832031	316.227934325243
1577.23815917969	464.15919320718
2744.30541992188	0.681292231538944
1914.34118652344	0.999999959657939
1395.20947265625	1.46779931024717
1048.18933105469	2.15443463355875
818.867309570313	3.16227780028347
666.875793457031	4.64158917570007
565.948486328125	6.81292175362888
496.687622070313	9.99999978383289
439.760894775391	14.677991042683
404.624145507813	21.5443422160103
380.643768310547	31.6227682656519
380.575103759766	46.4158707846071
404.835968017578	68.1291740934735
472.213043212891	99.9999439093172
473.930114746094	99.9999978383289
594.688598632813	146.77995836373
793.676574707031	215.44355099052
1103.86584472656	316.227934325243
1578.71643066406	464.15919320718
2987.0234375	0.681292231538944
2124.73510742188	0.999999959657939
1540.55249023438	1.46779931024717
1146.94140625	2.15443463355875
887.932373046875	3.16227780028347
718.070739746094	4.64158917570007
599.366516113281	6.81292175362888
520.052978515625	9.99999978383289
459.419189453125	14.677991042683
421.581756591797	21.5443422160103
391.616119384766	31.6227682656519
389.271942138672	46.4158707846071
412.631011962891	68.1291740934735
477.378936767578	99.9999439093172
479.368774414063	99.9999978383289
598.998901367188	146.77995836373
796.552062988281	215.44355099052
1104.96533203125	316.227934325243
1580.88952636719	464.15919320718
37444.019531	0.999999959650042	150	PVPVA
33951.722656	1.46779931023013
30567.902344	2.15443463356345
26698.896484	3.16227780025281
23064.833984	4.64158917567178
20452.478516	6.81292175370214
17682.804688	9.99999978373934
14955.223633	14.6779910426732
13012.601563	21.5443422157499
11057.807617	31.6227682654758
9472.9482422	46.4158707847019
8140.9428711	68.1291740950782
7043.6201172	99.9999439088139
7069.3022461	99.9999978373934
6146.7509766	146.779958361153
5440.0209961	215.443550987931
4835.1796875	316.227934327746
4275.6762695	464.159193204235
38917.992188	0.999999959650042
35430.601563	1.46779931023013
31491.060547	2.15443463356345
27308.972656	3.16227780025281
23607.708984	4.64158917567178
20903.017578	6.81292175370214
18022.777344	9.99999978373934
15508.223633	14.6779910426732
13272.873047	21.5443422157499
11260.448242	31.6227682654758
9659.6796875	46.4158707847019
8200.2177734	68.1291740950782
7156.5478516	99.9999439088139
7149.0478516	99.9999978373934
6243.284668	146.779958361153
5526.9335938	215.443550987931
4918.2885742	316.227934327746
38766.832031	0.999999959650042
35135.902344	1.46779931023013
31533.679688	2.15443463356345
27315.445313	3.16227780025281
23549.898438	4.64158917567178
20916.710938	6.81292175370214
18031.330078	9.99999978373934
15618.1875	14.6779910426732
13371.326172	21.5443422157499
11363.263672	31.6227682654758
9773.0820313	46.4158707847019
8336.3789063	68.1291740950782
7295.8320313	99.9999439088139
7347.0283203	99.9999978373934
6430.8076172	146.779958361153
5703.9160156	215.443550987931
5063.46875	316.227934327746
13607.344727	0.999999959650042	160
12759.34082	1.46779931023013
11822.287109	2.15443463356345
10642.823242	3.16227780025281
9539.6455078	4.64158917567178
8530.6972656	6.81292175370214
7539.9423828	9.99999978373934
6542.753418	14.6779910426732
5753.4296875	21.5443422157499
4930.746582	31.6227682654758
4266.3408203	46.4158707847019
3677.6813965	68.1291740950782
3202.6047363	99.9999439088139
3185.2175293	99.9999978373934
2769.4729004	146.779958361153
2465.5908203	215.443550987931
13959.105469	0.999999959650042
13134.532227	1.46779931023013
12067.808594	2.15443463356345
10857.580078	3.16227780025281
9747.7646484	4.64158917567178
8710.9521484	6.81292175370214
7677.1665039	9.99999978373934
6643.9511719	14.6779910426732
5820.9663086	21.5443422157499
4976.1762695	31.6227682654758
4284.0258789	46.4158707847019
3686.5761719	68.1291740950782
3210.9084473	99.9999439088139
3211.012207	99.9999978373934
2793.7731934	146.779958361153
2501.5827637	215.443550987931
14252.466797	0.999999959650042
13368.941406	1.46779931023013
12253.505859	2.15443463356345
10985.301758	3.16227780025281
9822.8320313	4.64158917567178
8777.6591797	6.81292175370214
7720.0522461	9.99999978373934
6719.7207031	14.6779910426732
5867.5786133	21.5443422157499
4976.3583984	31.6227682654758
4330.7451172	46.4158707847019
3739.5820313	68.1291740950782
3253.4020996	99.9999439088139
3242.3393555	99.9999978373934
2812.3095703	146.779958361153
4790.8066406	0.999999959650042	170
4604.4243164	1.46779931023013
4415.1679688	2.15443463356345
4090.6564941	3.16227780025281
3806.1582031	4.64158917567178
3521.217041	6.81292175370214
3173.486084	9.99999978373934
2887.1506348	14.6779910426732
2593.3234863	21.5443422157499
2282.7202148	31.6227682654758
2030.1092529	46.4158707847019
1811.7121582	68.1291740950782
1615.6463623	99.9999439088139
1617.9182129	99.9999978373934
1463.4450684	146.779958361153
4918.1181641	0.999999959650042
4730.8027344	1.46779931023013
4512.4365234	2.15443463356345
4145.5893555	3.16227780025281
3856.2436523	4.64158917567178
3559.6530762	6.81292175370214
3223.2231445	9.99999978373934
2879.7614746	14.6779910426732
2599.7131348	21.5443422157499
2279.8103027	31.6227682654758
2018.5427246	46.4158707847019
1779.1079102	68.1291740950782
1584.71521	99.9999439088139
1593.1291504	99.9999978373934
1442.8554688	146.779958361153
4950.2661133	0.999999959650042
4769.3100586	1.46779931023013
4524.6611328	2.15443463356345
4151.2216797	3.16227780025281
3846.8310547	4.64158917567178
3554.9152832	6.81292175370214
3230.456543	9.99999978373934
2899.4145508	14.6779910426732
2599.2451172	21.5443422157499
2283.8251953	31.6227682654758
2025.3411865	46.4158707847019
1800.4609375	68.1291740950782
1627.0682373	99.9999439088139
1625.9760742	99.9999978373934
1463.5057373	146.779958361153
1939.6513672	0.999999959650042	180
1841.690918	1.46779931023013
1869.5296631	2.15443463356345
1777.0230713	3.16227780025281
1675.9246826	4.64158917567178
1584.9962158	6.81292175370214
1483.1340332	9.99999978373934
1372.3865967	14.6779910426732
1256.428833	21.5443422157499
1134.7052002	31.6227682654758
1039.3535156	46.4158707847019
918.89050293	68.1291740950782
858.76733398	99.9999439088139
883.62219238	99.9999978373934
833.50946045	146.779958361153
1916.9605713	0.999999959650042
1934.0627441	1.46779931023013
1818.7441406	2.15443463356345
1750.0982666	3.16227780025281
1651.1164551	4.64158917567178
1581.4974365	6.81292175370214
1472.8261719	9.99999978373934
1357.4208984	14.6779910426732
1253.9813232	21.5443422157499
1122.4024658	31.6227682654758
1024.3146973	46.4158707847019
918.52679443	68.1291740950782
874.27416992	99.9999439088139
876.11834717	99.9999978373934
1877.5351563	0.999999959650042
1834.9191895	1.46779931023013
1811.7954102	2.15443463356345
1722.7515869	3.16227780025281
1649.1951904	4.64158917567178
1562.1503906	6.81292175370214
1471.557251	9.99999978373934
1353.1983643	14.6779910426732
1264.5916748	21.5443422157499
1146.6942139	31.6227682654758
1047.322998	46.4158707847019
963.43469238	68.1291740950782
899.68054199	99.9999439088139
892.9776001	99.9999978373934
779.39300537	0.999999959650042	190
794.18048096	1.46779931023013
757.0524292	2.15443463356345
740.43597412	3.16227780025281
722.50720215	4.64158917567178
696.73583984	6.81292175370214
668.35406494	9.99999978373934
632.54974365	14.6779910426732
594.06665039	21.5443422157499
555.79644775	31.6227682654758
525.20355225	46.4158707847019
490.44845581	68.1291740950782
487.39559937	99.9999439088139
498.84579468	99.9999978373934
825.7611084	0.999999959650042
807.93780518	1.46779931023013
794.98083496	2.15443463356345
762.69805908	3.16227780025281
747.84216309	4.64158917567178
711.38824463	6.81292175370214
674.33117676	9.99999978373934
641.0869751	14.6779910426732
603.81274414	21.5443422157499
554.63067627	31.6227682654758
524.25231934	46.4158707847019
492.6762085	68.1291740950782
485.06530762	99.9999439088139
483.55175781	99.9999978373934
810.73962402	0.999999959650042
795.07440186	1.46779931023013
760.85699463	2.15443463356345
741.43786621	3.16227780025281
717.35437012	4.64158917567178
700.08880615	6.81292175370214
667.25482178	9.99999978373934
634.31640625	14.6779910426732
602.92687988	21.5443422157499
557.34771729	31.6227682654758
528.46295166	46.4158707847019
499.29016113	68.1291740950782
493.98538208	99.9999439088139
500.76257324	99.9999978373934
344.38934326	0.999999959650042	200
355.56826782	1.46779931023013
349.05093384	2.15443463356345
338.55352783	3.16227780025281
330.34802246	4.64158917567178
321.19769287	6.81292175370214
309.88348389	9.99999978373934
303.4720459	14.6779910426732
294.77609253	21.5443422157499
277.6802063	31.6227682654758
280.47897339	46.4158707847019
274.77670288	68.1291740950782
402.42297363	0.999999959650042
395.71499634	1.46779931023013
376.48925781	2.15443463356345
365.04937744	3.16227780025281
355.44567871	4.64158917567178
344.51269531	6.81292175370214
332.39001465	9.99999978373934
319.63256836	14.6779910426732
309.0958252	21.5443422157499
292.34451294	31.6227682654758
285.82281494	46.4158707847019
278.25863647	68.1291740950782
403.60299683	0.999999959650042
391.75979614	1.46779931023013
375.75308228	2.15443463356345
365.66015625	3.16227780025281
354.48294067	4.64158917567178
342.32977295	6.81292175370214
332.91616821	9.99999978373934
319.05166626	14.6779910426732
308.68569946	21.5443422157499
292.25778198	31.6227682654758
285.83786011	46.4158707847019
282.8460083	68.1291740950782
4126.48193359375	0.681292231538944	130	bBMA	ACE	0.1
4039.37963867188	0.999999959657939
3993.43823242188	1.46779931024717
3803.6826171875	2.15443463355875
3525.96069335938	3.16227780028347
3266.05541992188	4.64158917570007
2981.04077148438	6.81292175362888
2669.13134765625	9.99999978383289
2388.3759765625	14.677991042683
2095.40551757813	21.5443422160103
1813.30773925781	31.6227682656519
1589.14233398438	46.4158707846071
1399.91723632813	68.1291740934735
1278.34741210938	99.9999439093172
1280.30651855469	99.9999978383289
1229.74108886719	146.77995836373
1285.71850585938	215.44355099052
1472.69506835938	316.227934325243
1835.98754882813	464.15919320718
4168.2607421875	0.681292231538944
4316.13671875	0.999999959657939
4240.908203125	1.46779931024717
3973.66284179688	2.15443463355875
3693.66943359375	3.16227780028347
3415.04565429688	4.64158917570007
3131.248046875	6.81292175362888
2806.10424804688	9.99999978383289
2475.04516601563	14.677991042683
2169.62841796875	21.5443422160103
1865.1025390625	31.6227682656519
1625.79187011719	46.4158707846071
1432.8408203125	68.1291740934735
1302.37487792969	99.9999439093172
1303.96984863281	99.9999978383289
1248.53454589844	146.77995836373
1302.9541015625	215.44355099052
1484.06066894531	316.227934325243
1848.15161132813	464.15919320718
4456.84912109375	0.681292231538944
4407.4091796875	0.999999959657939
4323.314453125	1.46779931024717
4080.01049804688	2.15443463355875
3779.34204101563	3.16227780028347
3486.97192382813	4.64158917570007
3195.58569335938	6.81292175362888
2862.58374023438	9.99999978383289
2516.12475585938	14.677991042683
2209.197265625	21.5443422160103
1892.08740234375	31.6227682656519
1653.91223144531	46.4158707846071
1458.69799804688	68.1291740934735
1321.56799316406	99.9999439093172
1324.19555664063	99.9999978383289
1265.94982910156	146.77995836373
1314.18859863281	215.44355099052
1493.69812011719	316.227934325243
1856.79675292969	464.15919320718
4586.57763671875	0.681292231538944
4546.3896484375	0.999999959657939
4461.25537109375	1.46779931024717
4185.92724609375	2.15443463355875
3882.716796875	3.16227780028347
3576.25830078125	4.64158917570007
3271.4599609375	6.81292175362888
2917.154296875	9.99999978383289
2571.28247070313	14.677991042683
2255.3310546875	21.5443422160103
1937.99621582031	31.6227682656519
1685.11193847656	46.4158707846071
1477.31689453125	68.1291740934735
1341.43737792969	99.9999439093172
1342.48413085938	99.9999978383289
1279.95288085938	146.77995836373
1325.72534179688	215.44355099052
1505.17993164063	316.227934325243
1860.57263183594	464.15919320718
2070.99877929688	0.681292231538944	140
2101.67724609375	0.999999959657939
2127.5498046875	1.46779931024717
2029.796875	2.15443463355875
1954.39562988281	3.16227780028347
1870.29125976563	4.64158917570007
1764.37133789063	6.81292175362888
1629.5302734375	9.99999978383289
1487.65930175781	14.677991042683
1362.39440917969	21.5443422160103
1206.93432617188	31.6227682656519
1090.27185058594	46.4158707846071
1005.29223632813	68.1291740934735
961.258605957031	99.9999439093172
964.051208496094	99.9999978383289
982.987731933594	146.77995836373
1095.31433105469	215.44355099052
1330.41552734375	316.227934325243
1742.54541015625	464.15919320718
2200.42065429688	0.681292231538944
2206.02319335938	0.999999959657939
2194.74975585938	1.46779931024717
2102.56909179688	2.15443463355875
2037.302734375	3.16227780028347
1930.95153808594	4.64158917570007
1824.04162597656	6.81292175362888
1674.50964355469	9.99999978383289
1546.5625	14.677991042683
1386.38122558594	21.5443422160103
1240.89624023438	31.6227682656519
1121.97412109375	46.4158707846071
1042.69445800781	68.1291740934735
979.472595214844	99.9999439093172
981.344787597656	99.9999978383289
996.961181640625	146.77995836373
1107.89001464844	215.44355099052
1340.60290527344	316.227934325243
1753.71569824219	464.15919320718
2285.40014648438	0.681292231538944
2300.42700195313	0.999999959657939
2314.4619140625	1.46779931024717
2209.97192382813	2.15443463355875
2113.21752929688	3.16227780028347
2016.8740234375	4.64158917570007
1897.41650390625	6.81292175362888
1751.34521484375	9.99999978383289
1596.98376464844	14.677991042683
1437.74230957031	21.5443422160103
1274.75891113281	31.6227682656519
1151.22607421875	46.4158707846071
1052.48950195313	68.1291740934735
998.458251953125	99.9999439093172
1001.30334472656	99.9999978383289
1011.69018554688	146.77995836373
1119.87231445313	215.44355099052
1353.3046875	316.227934325243
1765.19409179688	464.15919320718
2457.3466796875	0.681292231538944
2402.13159179688	0.999999959657939
2371.98999023438	1.46779931024717
2283.2001953125	2.15443463355875
2194.19165039063	3.16227780028347
2086.734375	4.64158917570007
1960.74938964844	6.81292175362888
1807.90490722656	9.99999978383289
1640.77893066406	14.677991042683
1483.0263671875	21.5443422160103
1310.99780273438	31.6227682656519
1178.46716308594	46.4158707846071
1073.81201171875	68.1291740934735
1016.05389404297	99.9999439093172
1018.58770751953	99.9999978383289
1025.20202636719	146.77995836373
1128.73071289063	215.44355099052
1355.36315917969	316.227934325243
1759.88793945313	464.15919320718
1174.02026367188	0.681292231538944	150
1156.09680175781	0.999999959657939
1185.46801757813	1.46779931024717
1147.51782226563	2.15443463355875
1113.84484863281	3.16227780028347
1087.48425292969	4.64158917570007
1051.72204589844	6.81292175362888
1004.10278320313	9.99999978383289
942.971008300781	14.677991042683
881.944580078125	21.5443422160103
811.358825683594	31.6227682656519
762.288269042969	46.4158707846071
732.58154296875	68.1291740934735
744.922424316406	99.9999439093172
745.605285644531	99.9999978383289
812.352905273438	146.77995836373
967.963806152344	215.44355099052
1235.19567871094	316.227934325243
1683.97766113281	464.15919320718
1242.46166992188	0.681292231538944
1240.67724609375	0.999999959657939
1267.07934570313	1.46779931024717
1218.40832519531	2.15443463355875
1166.80603027344	3.16227780028347
1154.09533691406	4.64158917570007
1112.14172363281	6.81292175362888
1059.74291992188	9.99999978383289
992.910217285156	14.677991042683
925.303588867188	21.5443422160103
843.290588378906	31.6227682656519
788.55224609375	46.4158707846071
755.514892578125	68.1291740934735
762.572814941406	99.9999439093172
762.967102050781	99.9999978383289
826.406677246094	146.77995836373
980.764038085938	215.44355099052
1244.59924316406	316.227934325243
1684.990234375	464.15919320718
1257.09228515625	0.681292231538944
1293.83129882813	0.999999959657939
1295.29919433594	1.46779931024717
1262.7470703125	2.15443463355875
1231.94592285156	3.16227780028347
1204.16796875	4.64158917570007
1157.59545898438	6.81292175362888
1092.23596191406	9.99999978383289
1027.12084960938	14.677991042683
953.265625	21.5443422160103
869.2822265625	31.6227682656519
942.54052734375	46.4158707846071
772.795166015625	68.1291740934735
775.388427734375	99.9999439093172
776.800964355469	99.9999978383289
837.797485351563	146.77995836373
983.966674804688	215.44355099052
1250.56433105469	316.227934325243
1696.83581542969	464.15919320718
1334.46008300781	0.681292231538944
1357.50183105469	0.999999959657939
1371.85595703125	1.46779931024717
1317.43737792969	2.15443463355875
1290.87438964844	3.16227780028347
1258.544921875	4.64158917570007
1203.00927734375	6.81292175362888
1132.79992675781	9.99999978383289
1062.21044921875	14.677991042683
973.359436035156	21.5443422160103
896.624877929688	31.6227682656519
1271.318359375	46.4158707846071
788.866638183594	68.1291740934735
789.376586914063	99.9999439093172
791.399475097656	99.9999978383289
849.441345214844	146.77995836373
991.367309570313	215.44355099052
1256.3359375	316.227934325243
1696.4111328125	464.15919320718
670.358703613281	0.681292231538944	160
693.243591308594	0.999999959657939
709.633850097656	1.46779931024717
688.29345703125	2.15443463355875
680.793395996094	3.16227780028347
677.074401855469	4.64158917570007
659.774658203125	6.81292175362888
643.014099121094	9.99999978383289
616.736938476563	14.677991042683
584.530151367188	21.5443422160103
554.1103515625	31.6227682656519
540.987487792969	46.4158707846071
549.921264648438	68.1291740934735
595.581115722656	99.9999439093172
596.161499023438	99.9999978383289
694.770446777344	146.77995836373
875.08984375	215.44355099052
1164.39819335938	316.227934325243
1627.67272949219	464.15919320718
805.091857910156	0.681292231538944
731.476318359375	0.999999959657939
753.738830566406	1.46779931024717
727.146545410156	2.15443463355875
719.040649414063	3.16227780028347
708.289855957031	4.64158917570007
693.827941894531	6.81292175362888
671.553405761719	9.99999978383289
645.427429199219	14.677991042683
615.512390136719	21.5443422160103
577.828430175781	31.6227682656519
562.182067871094	46.4158707846071
567.416137695313	68.1291740934735
608.081970214844	99.9999439093172
609.186218261719	99.9999978383289
705.425964355469	146.77995836373
881.297241210938	215.44355099052
1169.64562988281	316.227934325243
1626.82385253906	464.15919320718
768.603149414063	0.681292231538944
794.221069335938	0.999999959657939
803.453735351563	1.46779931024717
769.905334472656	2.15443463355875
763.967224121094	3.16227780028347
753.079467773438	4.64158917570007
730.071838378906	6.81292175362888
701.312622070313	9.99999978383289
671.809448242188	14.677991042683
640.816772460938	21.5443422160103
602.187438964844	31.6227682656519
583.360473632813	46.4158707846071
584.793090820313	68.1291740934735
622.970703125	99.9999439093172
623.627319335938	99.9999978383289
716.184753417969	146.77995836373
893.018798828125	215.44355099052
1178.13745117188	316.227934325243
1634.35498046875	464.15919320718
814.796142578125	0.681292231538944
830.980041503906	0.999999959657939
847.865966796875	1.46779931024717
820.313354492188	2.15443463355875
814.570129394531	3.16227780028347
802.237243652344	4.64158917570007
774.748901367188	6.81292175362888
741.298706054688	9.99999978383289
711.465270996094	14.677991042683
668.603820800781	21.5443422160103
629.65478515625	31.6227682656519
606.122741699219	46.4158707846071
604.410095214844	68.1291740934735
637.235717773438	99.9999439093172
638.162231445313	99.9999978383289
727.453979492188	146.77995836373
898.759155273438	215.44355099052
1188.6923828125	316.227934325243
1641.15148925781	464.15919320718
438.999359130859	0.681292231538944	170
480.480651855469	0.999999959657939
486.603057861328	1.46779931024717
473.305999755859	2.15443463355875
472.999816894531	3.16227780028347
476.660186767578	4.64158917570007
460.629333496094	6.81292175362888
451.185516357422	9.99999978383289
437.582153320313	14.677991042683
426.978179931641	21.5443422160103
412.170776367188	31.6227682656519
416.910400390625	46.4158707846071
443.584228515625	68.1291740934735
506.369079589844	99.9999439093172
507.098327636719	99.9999978383289
623.974670410156	146.77995836373
819.31103515625	215.44355099052
1123.35913085938	316.227934325243
1597.85974121094	464.15919320718
505.132141113281	0.681292231538944
519.6669921875	0.999999959657939
534.618469238281	1.46779931024717
516.296325683594	2.15443463355875
509.912536621094	3.16227780028347
503.110290527344	4.64158917570007
494.647277832031	6.81292175362888
485.640747070313	9.99999978383289
467.029449462891	14.677991042683
446.031158447266	21.5443422160103
430.945770263672	31.6227682656519
434.390930175781	46.4158707846071
457.254638671875	68.1291740934735
518.342651367188	99.9999439093172
518.833923339844	99.9999978383289
633.793640136719	146.77995836373
827.049560546875	215.44355099052
1129.72277832031	316.227934325243
1603.57373046875	464.15919320718
563.383422851563	0.681292231538944
567.162414550781	0.999999959657939
579.219665527344	1.46779931024717
557.703369140625	2.15443463355875
550.831665039063	3.16227780028347
542.8720703125	4.64158917570007
529.561767578125	6.81292175362888
511.768493652344	9.99999978383289
495.317596435547	14.677991042683
470.548980712891	21.5443422160103
454.919952392578	31.6227682656519
452.254028320313	46.4158707846071
472.895538330078	68.1291740934735
530.587158203125	99.9999439093172
531.513366699219	99.9999978383289
643.616516113281	146.77995836373
835.040649414063	215.44355099052
1134.40222167969	316.227934325243
1608.97863769531	464.15919320718
616.130432128906	0.681292231538944
637.725280761719	0.999999959657939
639.014038085938	1.46779931024717
612.851989746094	2.15443463355875
606.046203613281	3.16227780028347
601.503051757813	4.64158917570007
576.100830078125	6.81292175362888
559.872497558594	9.99999978383289
535.436096191406	14.677991042683
508.42724609375	21.5443422160103
483.298431396484	31.6227682656519
478.120178222656	46.4158707846071
492.808654785156	68.1291740934735
546.603454589844	99.9999439093172
548.309020996094	99.9999978383289
655.0751953125	146.77995836373
842.444458007813	215.44355099052
1142.720703125	316.227934325243
1615.078125	464.15919320718
340.378173828125	0.681292231538944	180
375.057403564453	0.999999959657939
375.928527832031	1.46779931024717
365.463409423828	2.15443463355875
357.511108398438	3.16227780028347
349.707397460938	4.64158917570007
339.969512939453	6.81292175362888
328.369445800781	9.99999978383289
318.125518798828	14.677991042683
305.378234863281	21.5443422160103
308.06103515625	31.6227682656519
323.252044677734	46.4158707846071
362.052673339844	68.1291740934735
439.137634277344	99.9999439093172
439.422210693359	99.9999978383289
570.258239746094	146.77995836373
775.062805175781	215.44355099052
1085.84997558594	316.227934325243
1562.08203125	464.15919320718
571.066284179688	0.681292231538944
397.698638916016	0.999999959657939
402.603942871094	1.46779931024717
391.025329589844	2.15443463355875
375.704772949219	3.16227780028347
365.630432128906	4.64158917570007
352.666351318359	6.81292175362888
335.795166015625	9.99999978383289
325.633911132813	14.677991042683
311.91943359375	21.5443422160103
311.631561279297	31.6227682656519
325.072052001953	46.4158707846071
363.450805664063	68.1291740934735
440.148620605469	99.9999439093172
440.782165527344	99.9999978383289
570.194091796875	146.77995836373
774.460998535156	215.44355099052
1086.37084960938	316.227934325243
1561.19653320313	464.15919320718
417.031158447266	0.681292231538944
440.883026123047	0.999999959657939
440.436401367188	1.46779931024717
419.870330810547	2.15443463355875
407.938110351563	3.16227780028347
393.628265380859	4.64158917570007
375.113922119141	6.81292175362888
353.187133789063	9.99999978383289
341.130249023438	14.677991042683
328.994232177734	21.5443422160103
321.456787109375	31.6227682656519
331.799041748047	46.4158707846071
368.533172607422	68.1291740934735
443.711669921875	99.9999439093172
444.280242919922	99.9999978383289
572.551635742188	146.77995836373
775.351928710938	215.44355099052
1086.61096191406	316.227934325243
1560.94848632813	464.15919320718
391.807983398438	0.681292231538944
477.846588134766	0.999999959657939
477.167358398438	1.46779931024717
461.573852539063	2.15443463355875
436.193572998047	3.16227780028347
416.557647705078	4.64158917570007
396.060729980469	6.81292175362888
367.842071533203	9.99999978383289
351.949401855469	14.677991042683
335.370361328125	21.5443422160103
326.635559082031	31.6227682656519
336.518646240234	46.4158707846071
370.779693603516	68.1291740934735
445.244659423828	99.9999439093172
445.924987792969	99.9999978383289
573.377624511719	146.77995836373
776.055297851563	215.44355099052
1086.45910644531	316.227934325243
1559.84582519531	464.15919320718
1249.75769042969	0.681292231538944	130	bBMA	ACE	0.2
1250.8115234375	0.999999959657939
1256.41186523438	1.46779931024717
1204.3017578125	2.15443463355875
1178.82153320313	3.16227780028347
1155.02368164063	4.64158917570007
1114.22216796875	6.81292175362888
1053.60729980469	9.99999978383289
1001.2197265625	14.677991042683
936.158752441406	21.5443422160103
867.223022460938	31.6227682656519
811.138305664063	46.4158707846071
776.102600097656	68.1291740934735
779.098449707031	99.9999439093172
780.340148925781	99.9999978383289
839.954345703125	146.77995836373
987.728088378906	215.44355099052
1250.71008300781	316.227934325243
1685.85437011719	464.15919320718
1246.76684570313	0.681292231538944
1264.56396484375	0.999999959657939
1270.06115722656	1.46779931024717
1239.34643554688	2.15443463355875
1226.35852050781	3.16227780028347
1207.11865234375	4.64158917570007
1158.61877441406	6.81292175362888
1108.35632324219	9.99999978383289
1040.09692382813	14.677991042683
963.192260742188	21.5443422160103
889.967163085938	31.6227682656519
831.582702636719	46.4158707846071
790.304992675781	68.1291740934735
792.104309082031	99.9999439093172
793.772094726563	99.9999978383289
850.6005859375	146.77995836373
994.381225585938	215.44355099052
1255.77917480469	316.227934325243
1694.29943847656	464.15919320718
1201.23291015625	0.681292231538944
1349.9599609375	0.999999959657939
1356.94067382813	1.46779931024717
1315.12243652344	2.15443463355875
1289.39343261719	3.16227780028347
1259.40759277344	4.64158917570007
1214.61474609375	6.81292175362888
1148.16687011719	9.99999978383289
1083.22277832031	14.677991042683
1010.86273193359	21.5443422160103
922.918762207031	31.6227682656519
855.656616210938	46.4158707846071
817.27783203125	68.1291740934735
811.361694335938	99.9999439093172
813.219787597656	99.9999978383289
866.42822265625	146.77995836373
1005.02874755859	215.44355099052
1263.50183105469	316.227934325243
1694.57641601563	464.15919320718
1413.77770996094	0.681292231538944
1415.37866210938	0.999999959657939
1422.66247558594	1.46779931024717
1378.81042480469	2.15443463355875
1361.07019042969	3.16227780028347
[truncated: 14,807 more rows]
