# Supplementary material for: Measuring and Modeling of Melt Viscosity for Drug Polymer Mixtures
Source: Pharmaceutics. 2024 Feb 21;16(3):301. doi: 10.3390/pharmaceutics16030301 (PMC10974112; doi:10.3390/pharmaceutics16030301)
Supplement: Supplementary file 1 [file pharmaceutics-16-00301-s001.zip › pharmaceutics-2814238_data_ROTATION.csv]

\eta [Pas]	\shear rate [1/s]	T [^\circ C]	polymer	drug	w [kg/kg]
15400.01172	0.01186	130	bBMA
15221.95313	0.01499
13344.3252	0.01804
12820.81152	0.01821
13225.5752	0.01832
15168.06641	0.02322
13683.04883	0.02398
13553.52246	0.02408
13107.76367	0.02417
12822.14551	0.02841
12815.89941	0.02955
12441.85645	0.02962
15133.11914	0.03748
13986.74316	0.03783
13837.22754	0.03788
13379.14746	0.03818
15084.77637	0.06078
14195.58691	0.0611
14016.24902	0.06133
13534.8584	0.06187
14960.11035	0.0992
14332.06445	0.09922
14101.81934	0.09969
13556.99902	0.10068
14743.88672	0.16178
14050.28906	0.16255
14147.98145	0.16319
13409.72461	0.16481
14347.51855	0.26571
13780.27246	0.26632
13762.24902	0.26801
13136.61426	0.26977
13660.95898	0.43862
13099.85742	0.44213
13110.27734	0.44238
12550.07324	0.44473
12562.19922	0.73345
11951.33301	0.741
11862.83984	0.74522
11410.95117	0.7483
10924.91406	1.23786
10095.82715	1.26411
9915.41895	1.26699
9483.22559	1.27715
4822.89746	0.79012	140
4884.40625	0.62057
4932.98438	0.4941
4966.23633	0.40145
4988.41113	0.33736
4996.02539	0.30268
4994.40723	0.30067
4997.74121	0.34709
4967.04004	0.47018
4886.57178	0.72498
4730.05469	1.22209
4415.41553	2.21006
4110.93506	4.0655
4924.5293	0.00317
5109.37207	0.00587
5151.71973	0.0107
5174.53418	0.0192
5195.06836	0.03406
5169.97363	0.06094
5129.4502	0.10866
5059.54932	0.19522
4961.52832	0.35101
4837.62598	0.63403
4686.9043	1.15012
4507.85645	2.09877
4173.29004	3.95744
5097.92725	0.00305
5079.30371	0.00588
5122.56689	0.00659
5111.56396	0.01596
5139.73193	0.03157
5134.24756	0.05881
5109.85352	0.10689
5051.21387	0.19334
4950.4165	0.35077
4833.33887	0.63368
4662.06787	1.15855
4498.23877	2.10382
4103.18896	4.03416
4903.78174	0.00311
4973.55518	0.00594
5091.96973	0.00661
5091.31543	0.01601
5111.92041	0.03173
5099.45898	0.05918
5071.80322	0.10758
5022.8208	0.19408
4937.72607	0.35009
4812.86816	0.63646
4617.52197	1.16554
4484.67432	2.10334
4071.14453	4.05413
2070.83745	0.01552	150
2058.55385	0.02802
2052.97385	0.03203
2078.86385	0.03271
2068.2792	0.03522
2034.93706	0.03832
2043.51706	0.04444
2054.08236	0.04967
2059.94536	0.05031
1977.57914	0.05079
1966.72914	0.05105
1946.37914	0.05757
1993.92704	0.08771
2048.30572	0.08813
1936.04683	0.08837
1989.59895	0.08847
2041.59555	0.15488
2051.69052	0.15593
1973.30317	0.15607
2007.47626	0.15627
2013.13016	0.17393
2001.04275	0.2091
2036.9318	0.27429
2058.588	0.27519
1999.67428	0.27618
2014.82906	0.27679
2047.54573	0.27687
2067.50695	0.48751
2042.20977	0.4905
2012.43097	0.49087
2002.73902	0.49271
2090.76027	0.85927
2035.76098	0.86965
1995.28074	0.87494
1991.64357	0.8753
2089.58237	1.53218
2031.46129	1.54082
2001.22742	1.54553
1959.60794	1.56018
2023.86425	2.73148
2006.66397	2.7345
2045.00287	2.74339
1923.21318	2.7678
1926.87826	4.87344
1978.41291	4.9021
1942.4228	4.9603
1887.49996	4.99134
1814.74123	9.05047
1678.80486	9.30501
1644.9417	9.38583
1654.42745	9.38975
1419.35774	17.19284
1277.3831	17.32059
1262.56039	17.46072
1239.15255	17.59517
975.11677	30.03557
1028.99834	31.06777
930.1982	31.37973
893.44659	31.7573
1010.16461	0.01552	160
1004.17261	0.02802
1001.99139	0.04967
999.17352	0.08813
1000.82465	0.15593
998.8028	0.27687
996.19989	0.4905
993.05414	0.86965
990.95673	1.54082
987.25085	2.73148
965.07947	4.9021
885.23962	9.05047
692.36963	17.19284
501.95041	31.06777
869.86145	0.27429
916.10309	0.05757
940.87115	0.03522
959.38007	0.05105
970.53607	0.08847
979.25671	0.15627
982.84344	0.27679
976.94586	0.49271
971.53345	0.8753
955.90631	1.56018
938.15277	2.7678
939.94061	4.87344
818.9292	9.30501
623.11371	17.32059
453.75522	31.37973
824.42603	0.2091
869.0899	0.04444
900.59271	0.03271
923.16327	0.05079
944.41309	0.08837
962.58691	0.15607
975.45087	0.27618
981.67365	0.49087
973.30768	0.87494
976.2085	1.54553
978.86047	2.7345
920.73169	4.99134
807.03778	9.38975
604.46466	17.59517
435.82761	31.7573
807.96783	0.17393
874.95441	0.03832
909.99609	0.03203
944.71295	0.05031
972.64734	0.08771
995.90027	0.15488
1004.18927	0.27519
1008.53998	0.48751
1019.88306	0.85927
1019.30847	1.53218
997.56238	2.74339
947.52332	4.9603
802.41058	9.38583
615.88312	17.46072
475.66672	30.03557
459.34799	0.00949	170
459.13837	0.01735
461.30463	0.03079
458.53125	0.03655
460.82196	0.09628
459.44516	0.17155
457.74811	0.3041
456.68802	0.53834
453.49475	0.95518
447.85416	1.69483
441.92636	3.00143
432.78058	5.31874
407.36966	9.49932
358.11472	17.10918
295.69815	30.49538
432.26703	0.01994
433.44177	0.01797
440.29333	0.03088
443.99515	0.05471
448.73257	0.09678
454.12677	0.17125
458.78711	0.30348
460.97992	0.53835
456.67548	0.95655
459.31754	1.6858
452.00677	3.00636
426.89044	5.38578
410.93137	9.58787
360.03793	17.07736
285.87988	31.01797
427.87814	0.0173
448.92941	0.01746
463.55219	0.03068
472.4743	0.0544
480.19662	0.09626
485.3895	0.17067
488.33609	0.30252
488.95111	0.53645
488.84229	0.95047
487.33081	1.68572
482.66803	2.99302
449.87375	5.39816
422.75616	9.70393
378.59686	17.17879
298.71616	31.0098
446.55734	0.02104
450.96951	0.0185
465.57104	0.03063
477.72528	0.05422
487.24112	0.09609
494.91766	0.17029
499.40411	0.30197
500.67276	0.53531
496.99417	0.95135
492.97385	1.68522
484.20081	2.98742
476.06433	5.30898
435.6861	9.59381
373.80203	17.02676
323.09976	29.91818
2240.42334	0.09638	140	SOL
2367.19629	0.16265
2391.1499	0.27143
2353.90308	0.45222
2279.53467	0.75184
2185.72827	1.24984
2067.68433	2.07648
1749.56531	3.44617
1457.6073	5.74176
1301.15259	9.50136
1976.86963	0.09727
2075.05322	0.16362
2094.87134	0.27251
2075.40308	0.45343
2021.90137	0.75349
1944.31384	1.25211
1852.69067	2.07891
1584.79211	3.45249
1579.35376	5.76352
1408.8822	9.59515
2102.36426	0.09828
2067.56763	0.16497
2009.80798	0.27415
1938.23779	0.45551
1862.48132	0.75556
1787.30298	1.25431
1689.22681	2.08434
1926.58398	3.45279
1709.67871	5.78204
1314.05981	9.63143
12012.79102	0.05697	150
10852.10645	0.11733
10740.67676	0.1627
11993.76367	0.2709
11538.01758	0.53852
10618.53516	1.09338
8967.14941	2.29003
6512.50439	4.85525
5250.94287	9.42895
12008.76758	0.05705
12185.28516	0.13327
11730.91504	0.27359
11241.7832	0.54496
10449.72559	1.09489
8910.97949	2.31462
6635.55566	5.01374
4340.93555	10.23769
12045.43164	0.13391
10461.66797	0.2941
9983.50488	0.57252
9199.72559	1.14847
7924.32715	2.36358
6272.05322	5.17464
4467.25098	10.33346
5009.43262	0.0847	160
5281.0874	0.1737
5360.91895	0.33906
5314.42969	0.66001
5131.68262	1.29069
4730.46826	2.55831
3815.98877	5.25172
2450.52661	10.40134
4727.95459	0.08583
5029.23389	0.17511
5153.61182	0.34048
5151.44922	0.66179
5000.11963	1.30015
4631.39697	2.55899
3388.33765	5.29433
2519.6106	10.44374
5479.8623	0.08847
5440.18604	0.17624
5351.34619	0.34233
5221.66943	0.66573
4963.0791	1.30026
4444.05176	2.6036
3731.7561	5.34513
2574.55591	10.48913
2958.98315	0.09448	170
3069.33252	0.18714
3089.89893	0.36345
3030.12915	0.70526
2909.38916	1.36932
2713.10742	2.66069
2369.53149	5.16799
1957.88208	10.03802
2792.55688	0.09513
2907.69946	0.18788
2919.19165	0.36491
2868.13721	0.7075
2776.1377	1.37029
2611.33423	2.66125
2413.64795	5.19914
1803.37305	10.11451
2887.52246	0.09642
2826.33545	0.19038
2766.91699	0.36749
2699.729	0.71039
2603.73706	1.37629
2417.65967	2.67672
2169.1814	5.20115
1808.84143	10.27541
872.4256	0.09925	180
917.72058	0.19241
949.70587	0.37174
955.9707	0.71847
960.52448	1.38755
851.38739	2.68486
807.60175	5.18159
770.52411	9.94163
1042.97217	0.09994
1008.10693	0.19336
963.24731	0.37345
910.66937	0.72036
881.3147	1.39062
892.35706	2.69766
805.98523	5.18763
723.40698	10.05659
386.89197	0.45675	190
317.55612	0.75915
255.70775	1.26186
182.91467	2.084
167.70787	3.45633
204.63409	5.75217
288.55817	9.52213
410.98849	0.09943
452.3053	0.1654
469.8284	0.27486
479.49536	0.45596
486.97049	0.75626
362.89603	1.25551
352.48523	2.08247
361.00735	3.44088
350.23907	5.73073
335.85291	9.49246
470.56439	0.10005
450.05902	0.16595
428.14038	0.27526
404.98859	0.45647	200
382.89532	0.75724
480.45718	1.25672
445.31622	2.08977
402.67972	3.45506
422.69666	5.73081
390.57932	9.51518
440.24631	0.45604
190.51633	0.7568
196.47617	1.25205
341.59537	2.08136
316.43622	3.442
300.04956	5.7337
199.98917	9.46538
206.87741	0.45641
361.63	0.75721
349.92297	1.25649
225.68053	2.08376
203.20322	3.44628
159.7634	5.73971
157.03145	9.5056
0.17171	15958.27051	160	PVPVA
0.11242	16970.9082
0.23057	16887.73633
0.46197	16323.66406
0.94583	15042.00781
2.05262	12543.75977
4.53172	9442.14063
9.40928	6986.27246
0.04583	16069.02051
0.11365	16319.09766
0.23485	16191.64648
0.47279	15620.35645
0.95846	14589.57617
2.05541	12150.58008
4.57566	9309.9541
9.90359	5995.39893
0.04855	16529.73828
0.18046	15821.81641
0.26495	16372.32715
0.50127	15150.2207
0.99047	13914.52637
2.0985	12036.41016
4.97526	8158.49268
0.08874	5041.88428	170
0.1781	5021.92578
0.34658	4207.40039
0.66181	4493.53711
1.28062	4567.70361
2.6243	3772.4646
5.21617	3119.58203
10.35192	2290.69946
0.0909	3824.08813
0.1815	3996.78809
0.34992	4843.14258
0.66857	4318.64111
1.32959	4334.22754
2.63732	4001.99805
5.25907	3233.95361
10.3656	2163.90869
0.09214	3861.03589
0.1826	4026.56323
0.35028	4147.39893
0.68784	4591.11963
1.34121	4192.66602
2.65799	3831.25708
5.27821	3170.58203
10.57891	2285.10327
0.09789	1705.12463	180
0.19006	1869.0603
0.367	1989.8363
0.71031	2077.49683
1.3782	2082.69727
2.67269	1469.76611
5.19268	1277.43262
10.05695	1044.11926
0.10059	1539.54285
0.19091	1631.45801
0.36873	1719.71387
0.71538	1777.72095
1.39018	1725.698
2.69074	1980.87671
5.19838	1804.42371
10.1377	1029.65613
0.10095	1626.97986
0.19189	1653.97974
0.37027	1708.49158
0.71625	1736.48352
1.39666	1620.43738
2.70498	1537.25708
5.21185	1311.46411
10.40055	1364.25281
0.0993	899.23547	190
0.19269	646.11621
0.37236	659.7356
0.71952	660.26801
1.38715	608.7168
2.67623	643.04053
5.13099	600.58441
9.97489	549.93481
0.0996	619.01306
0.19315	832.08051
0.37348	791.69568
0.72054	759.80017
1.38908	645.93726
2.68683	587.52448
5.17497	632.22736
10.01607	584.31152
0.10178	893.94342
0.1933	818.08807
0.37378	754.82422
0.72129	632.22662
1.39245	714.37256
2.69596	644.78137
5.17619	578.15527
10.05987	562.80444
0.10004	292.67261	200
0.19274	321.96774
0.37245	332.77182
0.71902	339.81805
1.38911	228.18083
2.68227	215.21472
5.16416	335.24323
9.98909	208.01814
0.09974	288.57822
0.19289	305.01862
0.37247	313.35974
0.71909	320.77716
1.38916	345.3512
2.68319	335.22897
5.17009	308.90808
9.98916	339.36023
0.09981	292.18155
0.19313	283.827
0.37292	268.8959
0.71985	249.53758
1.38925	323.17047
2.68475	311.49127
5.17865	209.34196
9.99368	311.60452
